# Supplementary material for: In vitro exposure to epididymal extracellular vesicles from normospermic domestic cats improves developmental potential of sperm from teratospermic cats
Source: Front Vet Sci. 2025 Jan 17;12:1547175. doi: 10.3389/fvets.2025.1547175 (PMC11783848; doi:10.3389/fvets.2025.1547175)
Supplement: Supplementary file 1 [file Table_1.XLSX]

## Sheet: Sheet1
Sperm Morphology Defects (%)
replicate	head defects	tail defects
1	11	80.5
2	9.5	80
3	6.5	81.5
4	5	83
5	4.5	83
6	6.5	90
7	0.5	78
8	0	86.5
9	0	64.5
10	1	69.5
11	1.5	72.5
Sperm Motility (%)
replicate	initial motility	post swim up	post incubation- control	post incubation- EV
1	40	90	80	85
2	50	90	65	70
3	70	90	85	85
4	70	90	80	85
5	70	95	70	80
6	70	85	60	75
7	65	95	55	65
8	70	95	80	80
9	80	95	80	85
10	65	90	80	75
11	75	95	60	75
