# Supplementary material for: In vitro exposure to epididymal extracellular vesicles from normospermic domestic cats improves developmental potential of sperm from teratospermic cats
Source: Front Vet Sci. 2025 Jan 17;12:1547175. doi: 10.3389/fvets.2025.1547175 (PMC11783848; doi:10.3389/fvets.2025.1547175)
Supplement: Supplementary file 2 [file Table_2.XLSX]

## Sheet: Supplementary
Embryo Cleavage Results
	Control (no EV during incubation)			EV co-incubation
Replicate	cleaved	uncleaved	total oocytes	cleaved	uncleaved	total oocytes
1	5	10	15	6	9	15
2	9	14	23	13	10	23
3	7	4	11	7	4	11
4	7	10	17	10	7	17
5	9	14	23	11	12	23
6	17	5	22	17	5	22
7	15	2	17	11	6	17
8	21	7	28	21	5	26
9	30	8	38	23	5	28
10	18	11	29	19	10	29
11	11	12	23	18	4	22
total	149	97	246	156	77	233
percent cleaved	60.5691			66.9528
Developmental Potential Results
	Control (no EV during incubation)			EV co-incubation
Replicate	≥ 8-cell	< 8-cell	total oocytes	≥ 8-cell	< 8-cell	total oocytes
5	7	12	19	10	12	22
6	2	20	22	6	16	22
7	9	8	17	11	6	17
8	17	11	28	18	8	26
9	28	10	38	19	9	28
10	12	17	29	17	12	29
11	8	15	23	16	6	22
total:	83	93	176	97	69	166
percent ≥ 8-cell	47.1591			58.4337
Blastocyst Results
	Control (no EV during incubation)			EV co-incubation
Replicate	blastocysts	not blastocysts	total oocytes	blastocysts	not blastocysts	total oocytes
5	2	17	19	3	19	22
6	0	22	22	2	20	22
7	3	14	17	9	8	17
8	6	22	28	9	17	26
9	15	23	38	15	13	28
10	7	22	29	9	20	29
11	2	21	23	4	18	22
total:	35	141	176	51	115	166
percent blastocysts	19.9			30.7
